# Supplementary material for: Revised Approach to the Role of Fatigue in Anterior Cruciate Ligament Injury Prevention: A Systematic Review with Meta-Analyses
Source: Sports Med. 2019 Jan 18;49(4):565–86. doi: 10.1007/s40279-019-01052-6 (PMC6422960; doi:10.1007/s40279-019-01052-6)
Supplement: Supplementary file 8 — Supplementary material 8 (XLSX 10 kb) [file 40279_2019_1052_MOESM8_ESM.xlsx]

## Sheet: Sheet 1 - Table S1. Results Sin
Table S1. Results single-leg drop vertical jump
Outcome variable	Time point	Study	Baseline Mean ± SD or CI (n)	Fatigue Mean ± SD or CI (n)	Absolute difference (baseline-fatigue)	ES baseline-fatigue	95% CI ES	Protocol-value
Ankle DORSI (+) / PLANTAR (-) FLEX (°)	Initial contact	Coventry et al. 2006 [36]	-28.6 ± 4.7 (10)	-25.3 ± 4.5 (10)	3.3	0.7	-2.07 - -0.33	Fatigue: NS
		Tamura et al. 2017 [40]	Fe: -16.3 ± 6.1 (17)	Fe: -15.1 ± 5.8 (17)	Fe: 1.2	Fe: -0.20	Fe: -0.87 - 0.48	Fatigue: NS
	Peak	Coventry et al. 2006 [36]	-21.4 ± 3.7 (10)	-18.9 ± 4.1 (10)	2.5	-0.64	-1.51 - 0.28	Fatigue: NS
		Tamura et al. 2017 [40]	Fe: 30.1 ± 6.9 (17)	Fe: 30.5 ± 7.2 (17)	Fe: 0.4	Fe: -0.06	Fe: -0.73 - 0.62	Fatigue: NS
	@peak vGRF	Tamura et al. 2017 [40]	Fe: 15.6 ± 4.4 (17)	Fe: 14.1 ± 6.6 (17)	Fe: 1.5	Fe: 0.27	Fe: -0.41 - 0.94	Fatigue: NS
	Range of motion	Coventry et al. 2006 [36]	50.0 ± 6.3 (10)	44.3 ± 4.1 (10)	5.7	1.07	0.09 - 1.96	Fatigue: 0.02
Knee FLEX (°)	Initial contact	Coventry et al. 2006 [36]	-8.8 ± 2.5 (10)	-14.6 ± 5.2 (10)	5.8	1.42	0.39 - 2.33	Fatigue: 0.002
		Benjaminse et al. 2008 [37]	Fe: -14.9 ± 5.3 (15) M: -12.2 ± 5.1 (15)	Fe: -12.3 ± 6.6 (15) M: -10.6 ± 4.9 (15)	Fe: 2.6 M: 1.6	Fe: 0.43 M: 0.32	Fe: -0.30 - 1.15 M: -0.41 - 1.03	Fe: NS M: NS
		Lessi et al. 2017 [39]	Fe: -11.1 ± 4.9 (20) M: -12.4 ± 4.3 (20)	Fe: -9.9 ± 3.9 (20) M: -13.0 ± 5.7 (20)	Fe: 1.2 M: 0.6	Fe: -0.27 M: 0.12	Fe: -0.89 - 0.36 M: -0.50 - 0.74	Fatigue: <0.05
		Tamura et al. 2017 [40]	Fe: -18.2 ± 6.3 (17)	Fe: -17.1 ± 6.0 (17)	Fe: 1.1	Fe: -0.18	Fe: -0.85 - 0.50	Fatigue: NS
	Peak	Coventry et al. 2006 [36]	-54.6 ± 10.9 (10)	-54.3 ± 9.9 (10)	0.3	-0.03	-0.90 - 0.85	Fatigue: NS
		Benjaminse et al. 2008 [37]	Fe: -49.0 ± 7.3 (15) M: -51.2 ± 6.8 (15)	Fe: -48.5 ± 8.0 (15) M: -51.3 ± 7.4 (15)	Fe: 0.5 M: 0.1	Fe: 0.07 M: -0.01	Fe: -0.65 - 0.78 M: -0.65 - 0.78	Fe: NS M: NS
		Lessi et al. 2017 [39]	Fe: -58.8 ± 8.7 (20) M: -60.3 ± 7.8 (20)	Fe: -54.6 ± 9.2 (20) M: -56.3 ± 8.6 (20)	Fe: 4.2 M: 4.0	Fe: -0.47 M: -0.49	Fe: -1.09 - 0.17 M: -1.11 - 0.15	Fatigue: NS
		Tamura et al. 2016 [38]	Fe: -60.5 ± 8.6 (17)	Fe: -60.1 ± 8.4 (17)	Fe: 0.2	Fe: -0.05	Fe: -0.72 - 0.63	Fatigue: NS
		Coventry et al. 2006 [36]	Fe: -60.8 ± 8.2 (17)	Fe: -60.6 ± 8.1 (17)	Fe: 0.2	Fe: -0.02	Fe: -0.70 - 0.65	Fatigue: NS
	@peak vGRF	Tamura et al. 2017 [40]	Fe: -38.8 ± 8.2 (17)	Fe: -36.5 ± 8.6 (17)	Fe: 2.3	Fe: -0.27	Fe: -0.94 - 0.41	Fatigue: NS
	Range of motion	Coventry et al. 2006 [36]	-45.8 ± 11.8 (10)	-39.7 ± 7.5 (10)	6.1	0.62	-0.30 - 1.49	Fatigue: NS
Knee ABD (-) / ADD (+) (°)	Initial contact	Benjaminse et al. 2008 [37]	Fe: -3.1 ± 1.9 (15) M: 0.4 ± 3.0 (15)	Fe: -3.0 ± 1.9 (15) M: 0.9 ± 2.2 (15)	Fe: 0.1 M: 0.5	Fe: 0.05 M: 0.19	Fe: -0.66 - 0.77 M: -0.53 - 0.90	Fe: NS M: NS
		Lessi et al. 2017 [39]	Fe: -1.8 ± 2.8 (20) M: -0.1 ± 3.9 (20)	Fe: -2.0 ± 2.8 (20) M: 0.7 ± 3.8 (20)	Fe: 0.2 M: 0.8	Fe: 0.07 M: -0.21	Fe: -0.55 - 0.69 M: -0.83 - 0.42	Fatigue: NS
	Peak	Benjaminse et al. 2008 [37]	Fe: -5.5 ± 2.5 (15) M: -1.5 ± 3.6 (15)	Fe: -4.6 ± 2.3 (15) M: -0.8 ± 3.5 (15)	Fe: 0.9 M: 0.7	Fe: 0.37 M: 0.20	Fe: -0.36 - 1.09 M: -0.53 - 0.91	Fe: NS M: NS
		Coventry et al. 2006 [36]	Fe: -5.4 ± 3.6 (20) M: -2.5 ± 4.3 (20)	Fe: -5.6 ± 3.5 (20) M: -1.9 ± 3.4 (20)	Fe: 0.2 M: 0.6	Fe: 0.06 M: -0.15	Fe: -0.56 - 0.67 M: -0.77 - 0.47	Fatigue: <0.05
Hip FLEX (+) / EXT (-) (°)	Initial contact	Coventry et al. 2006 [36]	-0.9 ± 3.5 (10)	-4.3 ± 5.6 (10)	3.4	0.73	-0.21 - 1.61	Fatigue: 0.013
		Lessi et al. 2017 [39]	Fe: 23.3 ± 4.0 (20) M: 22.1 ± 5.3 (20)	Fe: 24.0 ± 7.9 (20) M: 22.1 ± 7.7 (20)	Fe: 0.7 M: 0	Fe: -0.11 M: 0.00	Fe: -0.73 - 0.51 M: -0.62 - 0.62	Fatigue: NS
		Tamura et al. 2017 [40]	Fe: 21.7 ± 8.4 (17)	Fe: 21.0 ± 8.2 (17)	Fe: 0.7	Fe: 0.08	Fe: -0.59 - 0.75	Fatigue: NS
	Peak	Coventry et al. 2006 [36]	32.5 ± 13.2 (10)	43.7 ± 19.7 (10)	11.2	0.67	-0.26 - 1.54	Fatigue: 0.033
		Lessi et al. 2017 [39]	Fe: 53.6 ± 13.3 (20) M: 55.4 ± 10.7 (20)	Fe: 51.7 ± 13.1 (20) M: 56.4 ± 11.8 (20)	Fe: 1.9 M: 1.0	Fe: 0.14 M: -0.09	Fe: -0.48 - 0.76 M: -0.71 - 0.53	Fatigue: NS
		Tamura et al. 2017 [40]	Fe: 41.1 ± 12.6 (17)	Fe: 41.2 ± 13.3 (17)	Fe: 0.1	Fe: -0.1	Fe: -0.68 - 0.66	Fatigue: NS
	@peak vGRF	Tamura et al. 2017 [40]	Fe: 30.5 ± 8.9 (17)	Fe: 29.5 ± 9.4 (17)	Fe: 1.0	Fe: 0.11	Fe: -0.57 - 0.78	Fatigue: NS
	Range of motion	Coventry et al. 2006 [36]	33.3 ± 12.0 (10)	39.5 ± 16.4 (10)	6.2	-0.43	-1.30 - 0.47	Fatigue: NS
Hip ADD (+) / ABD (-) (°)	Initial contact	Benjaminse et al. 2008 [37]	Fe: -4.7 ± 4.3 (15) M: -7.1 ± 4.7 (15)	Fe: -5.9 ± 4.3 (15) M: -6.2 ± 6.7 (15)	Fe: 1.2 M: 0.9	Fe: -0.28 M: 0.16	Fe: -0.99 - 0.45 M: -0.57 - 0.87	Fe: NS M: NS
		Lessi et al. 2017 [39]	Fe: -5.4 ± 3.3 (20) M: -5.3 ± 5.1 (20)	Fe: -4.9 ± 3.8 (20) M: -5.4 ± 3.4 (20)	Fe: 0.5 M: 0.1	Fe: -0.14 M: 0.02	Fe: -0.76 - 0.48 M: -0.60 - 0.64	Fatigue: NS
	Peak	Benjaminse et al. 2008 [37]	Fe: -9.7 ± 4.3 (15) M: -12.2 ± 4.7 (15)	Fe: -10.7 ± 4.3 (15) M: -11.9 ± 5.2 (15)	Fe: 1.0 M: 0.3	Fe: -0.23 M: 0.06	Fe: -0.94 - 0.49 M: -0.66 - 0.77	Fe: NS M: NS
		Lessi et al. 2017 [39]	Fe: 6.6 ± 6.1 (20) M: 4.5 ± 6.4 (20)	Fe: 5.9 ± 4.2 (20) M: 4.1 ± 3.8 (20)	Fe: 0.7 M: 0.4	Fe: 0.13 M: 0.08	Fe: -0.49 - 0.75 M: -0.55 - 0.69	Fatigue: NS
Hip IR (+) / ER (-) (°)	Initial contact	Benjaminse et al. 2008 [37]	Fe: -2.6 ± 8.5 (15) M: -3.2 ± 5.2 (15)	Fe: -4.4 ± 8.2 (15) M: -3.6 ± 3.4 (15)	Fe: 1.8 M: 0.4	Fe: 0.22 M: 0.09	Fe: -0.51 - 0.93 M: -0.63 - 0.80	Fe: NS M: NS
	Peak stance	Benjaminse et al. 2008 [37]	Fe: 3.4 ± 6.0 (15) M: 3.2 ± 5.3 (15)	Fe: 1.1 ± 5.5 (15) M: 2.3 ± 3.8 (15)	Fe: 2.3 M: 0.9	Fe: 0.40 M: 0.20	Fe: -0.33 - 1.11 M: -0.53 - 0.91	Fe: NS M: NS
vGRF (BW)	Peak	Coventry et al. 2006 [36]	3.90 ± 0.59 (10)	3.62 ± 0.52 (10)	0.28	0.5	-0.41 - 1.37	Fatigue: 0.019
Ankle DORSI (+) / PLANTAR (-) FLEX moment (Nm/kg)	Peak	Coventry et al. 2006 [36]	-2.23 ± 0.37 (10)	-1.94 ± 0.41 (10)	0.29	0.74	-0.19 - 1.62	Fatigue: NS
Knee FLEX (-) / EXT (+) moment (Nm/kg)	Peak	Coventry et al. 2006 [36]	2.65 ± 0.46 (10)	2.46 ± 0.54 (10)	0.19	0.38	-0.52 - 1.25	Fatigue: NS
Hip FLEX (+) / EXT (-) moment (Nm/kg)	Peak	Coventry et al. 2006 [36]	-2.92 ± 1.37 (10)	-2.66 ± 0.53 (10)	0.26	-0.25	-1.12 - 0.64	Fatigue: NS
SD = standard deviation; CI = confidence interval; NA = not applicable, not being able to calculate; Fe = female; M = male; NS = not significant; GRF = ground reaction force; * = not divided by bodyweight; FAST = functional agility short-term fatigue protocol; SLO = slow linear oxidative fatigue protocol; HR = hip rotators fatigue protocol; TS = triceps surae fatigue protocol; SJ = stop jump task…
