# Supplementary material for: Revised Approach to the Role of Fatigue in Anterior Cruciate Ligament Injury Prevention: A Systematic Review with Meta-Analyses
Source: Sports Med. 2019 Jan 18;49(4):565–86. doi: 10.1007/s40279-019-01052-6 (PMC6422960; doi:10.1007/s40279-019-01052-6)
Supplement: Supplementary file 9 — Supplementary material 9 (XLSX 15 kb) [file 40279_2019_1052_MOESM9_ESM.xlsx]

## Sheet: Sheet 1
Table S2. Results single-leg drop landing
Outcome variable	Time point	Study	Baseline Mean ± SD or CI (n)	Fatigue Mean ± SD or CI (n)	Absolute difference (baseline-fatigue)	ES baseline-fatigue	95% CI ES	Protocol-value
Ankle DORSI (+) / PLANTAR (-) FLEX (°)	Initial contact	Madigan et al. 2003 [42]	32.0 ± 5.2 (12)	31.5 ± 6.1 (12)	0.5	0.09	-0.72 - 0.89	Fatigue: NS
		Brazen et al. 2010 [41]	Fe: -10.7 ± 7.1 (12) M: -11.2 ± 6.8 (12)	Fe: -9.0 ± 6.9 (12) M: -9.4 ± 5.4 (12)	Fe: 1.7 M: 1.8	Fe: -0.24 M: -0.29	Fe: -1.04 - 0.57 M: -1.08 - 0.52	Fatigue: <0.05 Sex: <0.05 Fatigue*Sex: NS
		Thomas et al. 2011 [47]	HR: -22.2 ± 14.2 (16) TS: -23.3 ± 12.1 (16)	HR: -24.2 ± 7.2 (16) TS: -25.3 ± 10.4 (16)	HR: 2.0 TS: 2.0	HR: -0.18 TS: -0.18	A: -0.87 - 0.52 UA: -0.87 - 0.52	HR: NS TS: NS
	Peak	Madigan et al. 2003 [42]	13.3 ± 3.9 (12)	17.8 ± 3.3 (12)	4.5	-1.25	-2.07 - -0.33	Fatigue: <0.01
		Kernozek et al. 2008 [43]	Fe: 23.6 ± 4.6 (14) M: 24.3 ± 8.0 (16)	Fe: 26.0 ± 5.1 (14) M: 25.7 ± 8.6 (16)	Fe: 2.4 M: 1.4	Fe: -0.49 M: -0.17	Fe: -1.23 - 0.27 M: -0.86 - 0.53	Fatigue: 0.007 Sex: NS Fatigue*Sex: NS
	Peak stance	Thomas et al. 2011 [47]	HR: -14.5 ± 5.7 (16) TS: -14.5 ± 6.1 (16)	HR: -15.1 ± 6.1 (16) TS: -13.7 ± 6.5 (16)	HR: 0.6 TS: 0.8	HR: -0.10 TS: -0.13	HR: -0.79 - 0.59 TS: -0.57 - 0.82	HR: NS TS: NS
Ankle INV (+) / EV (-) (°)	Initial contact	Thomas et al. 2011 [47]	HR: 1.0 ± 6.7 (16) TS: 1.5 ± 6.1 (16)	HR: 1.8 ± 6.9 (16) TS: 1.5 ± 6.1 (16)	HR: 0.2 TS: 0.0	HR: -0.12 TS: 0.00	HR: -0.81 - 0.58 TS: -0.69 - 0.69	HR: NS TS: NS
	Peak stance	Thomas et al. 2011 [47]	HR: -8.8 ± 7.5 (16) TS: -8.7 ± 5.7 (16)	HR: -9.5 ± 7.0 (16) TS: -8.7 ± 5.2 (16)	HR: 0.7 TS: 0.0	HR: 0.10 TS: 0.00	HR: -0.60 - 0.79 TS: -0.69 - 0.69	HR: NS TS: NS
Knee FLEX (°)	Initial contact	Madigan et al. 2003 [42]	-8.5 ± 5.1 (12)	-10.1 ± 6.2 (12)	1.6	0.28	-0.53 - 1.08	Fatigue: NS
		Kellis and Kouvelioti 2009 [44]	EP: -10.6 ± 2.6 (20) FP: -9.8 ± 2.3 (20)	EP: -18.5 ± 4.1 (20) FP: -15.0 ± 3.7 (20)	EP: 7.9 FP: 5.2	EP: -2.30 FP: -1.69	EP: -3.05 - -1.46 FP: -2.37 - -0.94	Fatigue: <0.05 Protocol: NA
		McLean and Samorezov 2009 [45]	A: -16.0 ± 2.0 (20) UA: -16.5 ± 2.5 (20)	A: -10.0 ± 2.3 (20) UA: -11.7 ± 2.9 (20)	A: 6.0 UA: 4.8	A: 2.78 UA: 1.77	A: 1.87 - 3.59 UA: 1.01 - 2.47	Fatigue: <0.05 A: NS Fatigue*A: NS
		Brazen et al. 2010 [41]	Fe: -39.4 ± 13.8 (12) M: -35.5 ± 15.0 (12)	Fe: -46.7 ± 15.0 (12) M: -41.1 ± 14.2 (12)	Fe: 7.3 M: 5.6	Fe: 0.51 M: 0.38	Fe: -0.32 - 1.30 M: -0.43 - 1.18	Fatigue: <0.05 Sex: NS Fatigue*Sex: NS
		Thomas et al. 2011 [47]	HR: -15.4 ± 4.7 (16) TS: -14.4 ± 5.5 (16)	HR: -13.8 ± 5.8 (16) TS: -12.4 ± 5.7 (16)	HR: 1.6 TS: 2.0	HR: 0.30 TS: 0.36	HR: -0.40 - 0.99 TS: -0.35 - 1.05	HR: NS TS: 0.01
		Patrek et al. 2011 [46]	-1.8 ± 3.9 (20)	-2.3 ± 4.8 (20)	0.5	-0.11	-0.73 - 0.51	Fatigue: NS
		Liederbach et al. 2014 [48]	Fe: -13.0 ± 1.1 (20) M: -11.5 ± 1.2 (20)	Fe: -14.2 ± 1.3 (20) M: -13.4 ± 1.5 (20)	Fe: 1.2 M: 1.9	Fe: 1.00 M: 1.4	Fe: 0.32 - 1.63 M: 0.68 - 2.06	Fatigue: NS
	Peak	Madigan et al. 2003 [42]	-42.6 ± 7.1 (12)	-49.3 ± 9.7 (12)	6.7	0.79	-0.07 - 1.59	Fatigue: <0.05
		Kernozek et al. 2008 [43]	Fe: -64.19 ± 10.48 (14) M: -67.24 ± 11.79 (16)	Fe: -64.27 ± 10.48 (14) M: -73.81 ± 10.85 (16)	Fe: 0.08 M: 6.58	Fe: -0.01 M: -0.58	Fe: -0.75 - 0.73 M: -1.27 - 0.14	Fatigue: 0.025 Sex: NS Fatigue*Sex: 0.028
		Kellis and Kouvelioti 2009 [44]	EP: -47.4 ± 9.4 (20) FP: -47.2 ± 9.8 (20)	EP: -61.5 ± 9.8 (20) FP: -57.8 ± 11.9 (20)	EP: 14.1 FP: 10.6	EP: -1.47 FP: -1.02	EP: -2.14 - -0.75 FP: -1.79 - -0.19	Fatigue: <0.05 Protocol: NA
		Liederbach et al. 2014 [48]	Fe: -56.2 ± 1.2 (20) M: -54.2 ± 2.0 (20)	Fe: -60.4 ± 1.9 (20) M: -61.2 ± 3.0 (20)	Fe: 4.2 M: 7.0	Fe: 2.64 M: 2.75	Fe: 1.75 - 3.43 M: 1.84 - 3.55	Fatigue: <0.05
	Peak stance	McLean and Samorezov 2009 [45]	A: -57.9 ± 8.6 (20) UA: -55.3 ± 7.6 (20)	A: -48.3 ± 11.2 (20) UA: -50.4 ± 8.7 (20)	A: 9.6 UA: 4.9	A: 0.96 UA: 0.60	A: 0.29 - 1.60 UA: -0.05 - 1.22	Fatigue: NS A: <0.05 Fatigue*A: NS
		Thomas et al. 2011 [47]	HR: -55.5 ± 6.9 (16) TS: -58.0 ± 8.2 (16)	HR: -56.5 ± 7.5 (16) TS: -55.4 ± 6.3 (16)	HR: 1.0 TS: 2.6	HR: -0.14 TS: 0.36	HR: -0.83 - 0.56 TS: -0.35 - 1.04	HR: NS TS: NS
	@60 msec	Patrek et al. 2011 [46]	-20.8 ± 4.6 (20)	-20.8 ± 5.3 (20)	0	0	-0.62 - 0.62	Fatigue: NS
Knee ABD (-) / ADD (+) (°)	Initial contact	Brazen et al. 2010 [41]	Fe -8.6 ± 3.0 (12) M: -7.3 ± 4.5 (12)	Fe: -8.8 ± 4.4 (12) M: -7.3 ± 4.2 (12)	Fe: 0.2 M: 0.0	Fe: -0.07 M: 0.00	Fe: -0.86 - 0.74 M: -0.80 - 0.80	Fatigue: NS Sex: NS Fatigue*Sex: NS
		Patrek et al. 2011 [46]	-0.4 ± 2.1 (20)	-0.1 ± 2.1 (20)	0.3	0.14	-0.48 - 0.76	Fatigue: NS
		Thomas et al. 2011 [47]	HR: -4.9 ± 4.2 (16) TS: -5.0 ± 2.5 (16)	HR: -4.3 ± 3.8 (16) TS: -4.8 ± 2.7 (16)	HR: 0.6 TS: 0.2	HR: -0.15 TS: -0.08	HR: -0.84 - 0.55 TS: -0.77 - 0.62	HR: NS TS: NS
		Liederbach et al. 2014 [48]	Fe: -0.3 ± 0.8 (20) M: 3.9 ± 0.8 (20)	Fe: -0.8 ± 0.9 (20) M: 4.1 ± 0.9 (20)	Fe: 0.5 M: 0.2	Fe: 0.59 M: -0.23	Fe: -0.06 - 1.21 M: -0.85 - 0.39	Fatigue: NS
	@60 msec	Patrek et al. 2011 [46]	-0.6 ± 3.5 (20)	-0.2 ± 3.6 (20)	0.4	0.11	-0.51 - 0.73	Fatigue: <0.05
	Peak	Kernozek et al. 2008 [43]	Fe: -3.9 ± 4.4 (14) M: -1.0 ± 4.1 (16)	Fe: -3.91 ± 4.63 (14) M: -1.13 ± 4.45 (16)	Fe: 0.05 M: 0.16	Fe: 0.01 M: 0.04	Fe: -0.73 - 0.75 M: -0.66 - 0.73	Fatigue: NS Sex: 0.009 Fatigue*Sex: NS
		Liederbach et al. 2014 [48]	Fe: -4.9 ± 1.0 (20) M: 2.5 ± 1.1 (20)	Fe: -4.9 ± 0.9 (20) M: 1.9 ± 1.3 (20)	Fe: 0.0 M: 0.6	Fe: 0.00 M: 0.50	Fe: -0.62 - 0.62 M: -0.14 - 1.12	Fatigue: NS
	Peak stance	McLean and Samorezov 2009 [45]	A: -5.1 ± 3.6 (20) UA: -3.4 ± 2.8 (20)	A: -4.5 ± 3.2 (20) UA: -7.2 ± 3.5 (20)	A: 0.6 UA: 3.8	A: 0.18 UA: -1.20	A: -0.45 - 0.79 UA: -1.85 - -0.50	Fatigue: <0.05 A: <0.05 Fatigue*A: <0.05
		Thomas et al. 2011 [47]	HR: -15.6 ± 8.2 (16) TS: -17.4 ± 5.0 (16)	HR: -15.7 ± 8.2 (16) TS: -17.2 ± 5.2 (16)	HR: 0.1 TS: 0.2	HR: 0.01 TS: -0.04	HR: -0.68 - 0.70	HR: NS TS: NS
Knee IR (+) / ER (-) (°)	Initial contact	Thomas et al. 2011 [47]	HR: -3.7 ± 4.7 (16) TS: -5.4 ± 4.0 (16)	HR: -4.9 ± 5.1 (16) TS: -5.6 ± 3.9 (16)	HR: 1.2 TS: 0.2	HR: 0.24 TS: 0.05	HR: -0.46 - 0.93 TS: -0.64 - 0.74	HR: NS TS: NS
	Peak stance	McLean and Samorezov 2009 [45]	A: 13.1 ± 6.1 (20) UA: 14.6 ± 6.5 (20)	A: 13.5 ± 7.4 (20) UA: 14.8 ± 7.3 (20)	A: 0.4 UA: 0.2	A: -0.06 UA: -0.03	A: -0.68 - 0.56 UA: -0.65 - 0.59	Fatigue: <0.05 A: <0.05 Fatigue*A: <0.05
		Thomas et al. 2011 [47]	HR: 4.6 ± 7.9 (16) TS: 2.1 ± 5.4 (16)	HR: 4.7 ± 8.3 (16) TS: 2.1 ± 5.3 (16)	HR: 0.1 TS: 0.0	HR: -0.01 TS: 0.00	HR: -0.70 - 0.68 TS: -0.69 - 0.69	HR: NS TS: NS
Hip FLEX (+) / EXT (-) (°)	Initial contact	Madigan et al. 2003 [42]	19.4 ± 8.6 (12)	20.7 ± 7.3 (12)	1.3	-0.16	-0.96 - 0.64	Fatigue: NS
		Kellis and Kouvelioti 2009 [44]	EP: 2.8 ± 0.8 (20) FP: 2.8 ± 0.6 (20)	EP: 3.2 ± 1.0 (20) FP: 3.0 ± 1.0 (20)	EP: 0.4 FP: 0.2	EP: -0.44 FP: -0.22	EP: -1.06 - 0.19 FP: -0.86 - 0.38	Fatigue: NS Protocol: NA
		McLean and Samorezov 2009 [45]	A: 30.6 ± 7.2 (20) UA: 28.2 ± 6.3 (20)	A: 27.8 ± 9.1 (20) UA: 25.9 ± 9.3 (20)	A: 2.8 UA: 2.3	A: 0.34 UA: 0.29	A: -0.29 - 0.96 UA: -0.34 - 0.91	Fatigue: NS A: <0.05 Fatigue*A: NS
		Patrek et al. 2011 [46]	2.7 ± 5.1 (20)	3.0 ± 5.0 (20)	0.6	0.06	-0.68 - 0.56	Fatigue: NS
		Thomas et al. 2011 [47]	HR: 36.6 ± 6.2 (16) TS: 36.8 ± 6.6 (16)	HR: 37.0 ± 5.6 (16) TS: 36.1 ± 7.0 (16)	HR: 0.4 TS: 0.7	HR: -0.07 TS: 0.10	HR: -0.76 - 0.63 TS: -0.59 - 0.79	HR: NS TS: NS
	Peak	Madigan et al. 2003 [42]	29.0 ± 11.3 (12)	32.9 ± 16.2 (12)	3.9	-0.28	-1.07 - 0.53	Fatigue: NS
		Kernozek et al. 2008 [43]	Fe: 40.7 ± 9.6 (14) M: 26.7 ± 14.0 (16)	Fe: 48.0 ± 14.4 (14) M: 31.7 ± 12.5 (16)	Fe: 7.3 M: 5.08	Fe: -0.60 M: -0.38	Fe: -1.34 - 0.18 M: -1.07 - 0.33	Fatigue: 0.012 Sex: 0.001 Fatigue*Sex: NS
		Kellis and Kouvelioti 2009 [44]	EP: 32.0 ± 8.0 (20) FP: 33.3 ± 5.4 (20)	EP: 40.9 ± 9.8 (20) FP: 34.9 ± 9.6 (20)	EP: 8.9 FP: 1.6	EP: -0.99 FP: -0.21	EP: -1.63 - -0.32 FP: -0.82 - 0.42	Fatigue: <0.05 Protocol: NS
	Peak stance	Thomas et al. 2011 [47]	HR: 44.6 ± 6.3 (16) TS: 47.0 ± 7.4 (16)	HR: 45.7 ± 6.2 (16) TS: 47.9 ± 7.9 (16)	HR: 1.1 TS: 0.9	HR: -0.18 TS: -0.12	HR: -0.87 - 0.52 TS: -0.81 - 0.58	NS
	@60 msec	Patrek et al. 2011 [46]	6.5 ± 6.1 (20)	5.8 ± 6.3 (20)	0.7	0.11	-0.51 - 0.73	Fatigue: NS
Hip ADD (+) / ABD (-) (°)	Initial contact	Patrek et al. 2011 [46]	-9.9 ± 3.6 (20)	-10.7 ± 3.4 (20)	0.8	-0.23	-0.85 - 0.40	Fatigue: 0.001
		Thomas et al. 2011 [47]	HR: -8.9 ± 9.5 (16) TS: -8.5 ± 6.8 (16)	HR: -8.5 ± 6.9 (16) TS: -8.7 ± 6.6 (16)	HR: 0.4 TS: 0.2	HR: -0.05 TS: 0.03	HR: -0.74 - 0.65 TS: -0.66 - 0.72	HR: NS TS: NS
		Liederbach et al. 2014 [48]	Fe: -7.9 ± 1.2 (20) M: -9.7 ± 1.1 (20)	Fe: -8.0 ± 1.2 (20) M: -10.3 ± 1.1 (20)	Fe: 0.1 M: 0.6	Fe: 0.08 M: 0.55	Fe: -0.54 - 0.70 M: -0.10 - 1.17	Fatigue: NS
	Peak	Kernozek et al. 2008 [43]	Fe: -6.4 ± 4.9 (14) M: -1.2 ± 7.0 (16)	Fe: -3.8 ± 6.5 (14) M: -3.4 ± 5.6 (16)	Fe: 2.9 M: 2.2	Fe: 0.45 M: -0.34	Fe: -0.31 - 1.19 M: -1.06 - 0.39	Fatigue: NS Sex: NS Fatigue*Sex: NS
		Liederbach et al. 2014 [48]	Fe: 2.9 ± 1.3 (20) M: -1.2 ± 1.1 (20)	Fe: 3.0 ± 1.3 (20) M: -1.2 ± 1.1 (20)	Fe: 0.1 M: 0.0	Fe: -0.08 M: 0.00	Fe: -0.70 - 0.54 M: -0.62 - 0.62	Fatigue: NS
	Peak stance	Thomas et al. 2011 [47]	HR: -9.5 ± 9.2 (16) TS: -9.1 ± 6.7 (16)	HR: -8.9 ± 7.0 (16) TS: -9.2 ± 6.9 (16)	HR: 0.6 TS: 0.1	HR: -0.07 TS: 0.01	HR: -0.76 - 0.62 TS: -0.68 - 0.71	HR: NS TS: NS
	@60 msec	Patrek et al. 2011 [46]	-9.6 ± 4.2 (20)	-9.7 ± 4.3 (20)	0.1	-0.02	-0.64 - 0.60	Fatigue: NS
Hip IR (+) / ER (-) (°)	Initial contact	McLean and Samorezov 2009 [45]	A: 4.6 ± 3.2 (20) UA: 6.6 ± 2.7 (20)	A: 5.7 ± 3.0 (20) UA: 6.6 ± 3.5 (20)	A: 1.1 UA: 0.0	A: -0.35 UA: 0.00	A: -0.97 - 0.28 UA: -0.62 - 0.62	Fatigue: NS A: <0.05 Fatigue*A: NS
		Thomas et al. 2011 [47]	HR: 4.7 ± 7.0 (16) TS: 4.3 ± 6.8 (16)	HR: 7.8 ± 9.5 (16) TS: 5.0 ± 8.7 (16)	HR: 3.1 TS: 0.7	HR: -0.37 TS: -0.09	HR: -1.06 - 0.34 TS: -0.78 - 0.61	HR: 0.05 TS: NS
		Liederbach et al. 2014 [48]	Fe: -9.4 ± 1.3 (20) M: -4.7 ± 1.1 (20)	Fe: -8.1 ± 1.4 (20) M: -3.3 ± 1.6 (20)	Fe: 1.3 M: 1.4	Fe: -0.96 M: -1.02	Fe: -1.60 - -0.29 M: -1.66 - -0.34	Fatigue: <0.05
	Peak stance	McLean and Samorezov 2009 [45]	A: 8.8 ± 4.7 (20) UA: 10.8 ± 4.7 (20)	A: 9.6 ± 4.9 (20) UA: 17.7 ± 4.8 (20)	A: 0.8 UA: 6.9	A: -0.17 UA: -1.45	A: -0.78 - 0.46 UA: -2.12 - -0.73	Fatigue: <0.05 A: <0.05 Fatigue*A: <0.05
		Thomas et al. 2011 [47]	HR: 9.8 ± 7.5 (16) TS: 8.6 ± 7.2 (16)	HR: 12.4 ± 9.4 (16) TS: 9.2 ± 8.7 (16)	HR: 2.6 TS: 0.6	HR: -0.31 TS: -0.08	HR: -0.99 - 0.40 TS: -0.77 - 0.62	HR: 0.04 TS: NS
		Liederbach et al. 2014 [48]	Fe: -4.5 ± 1.3 (20) M: 0.3 ± 0.9 (20)	Fe: -3.0 ± 1.6 (20) M: 3.1 ± 1.6 (20)	Fe: 1.5 M: 2.8	Fe: -1.03 M: -2.16	Fe: -1.67 - -0.35 M: -2.89 - -1.34	Fatigue: <0.05
vGRF (BW)	Peak	Madigan et al. 2003 [42]	3.69 ± 0.30 (12)	3.24 ± 0.48 (12)	0.45	1.12	0.23 - 1.94	Fatigue: <0.01
		Kernozek et al. 2008 [43]	Fe: 3.84 ± 0.65 (14) M: 3.52 ± 0.41 (16)	Fe: 3.74 ± 0.81 (14) M: 3.05 ± 0.48 (16)	Fe: 0.10 M: 0.47	Fe: 0.14 M: 1.05	Fe: -0.61 - 0.87 M: 0.29 - 1.76	Fatigue: NS Sex: 0.002 Fatigue*Sex: NS
		Kellis and Kouvelioti 2009 [44]	EP: 4.19 ± 0.40 (20) FP: 4.09 ± 0.41 (20)	EP: 3.73 ± 0.47 (20) FP: 3.98 ± 0.48 (20)	EP: 0.46 FP: 0.11	EP: 0.95 FP: 0.25	EP: 0.28 - 1.58 FP: -0.38 - 0.86	Fatigue: <0.05 Protocol: NA
		Brazen et al. 2010 [41]	Fe: 27.47 ± 5.46 (12) M: 29.46 ± 8.10 (12)	Fe: 30.74 ± 5.97 (12) M: 34.41 ± 6.14 (12)	Fe: 3.27 M: 5.17	EP: -0.57 FP: -0.69	EP: -1.37 - 0.26 FP: -1.49 - 0.16	Fatigue: NS Sex: <0.05 Fatigue*Sex: NS
		Patrek et al. 2011 [46]	23.46 ± 3.48 (20)	22.96 ± 3.74 (20)	0.5	0.14	-0.48 - 0.76	Fatigue: NS
Ankle DORSI (+) / PLANTAR (-) FLEX moment (Nm/kg)	Peak stance	Thomas et al. 2011 [47]	HR: 1.33 ± 0.26 (16) TS: 1.15 ± 0.77 (16)	HR: 1.25 ± 0.22 (16) TS: 1.25 ± 0.20 (16)	HR: 0.08 TS: 0.10	HR: 0.33 TS: -0.18	HR: -0.37 - 1.02 TS: -0.87 - 0.52	HR: NS TS: NS
Ankle INV (+) / EV (-) moment (Nm/kg)	Peak stance	Thomas et al. 2011 [47]	HR: -0.09 ± 0.09 (16) TS: -0.10 ± 0.05 (16)	HR: -0.11 ± 0.06 (16) TS: -0.10 ± 0.05 (16)	HR: 0.02 TS: 0.00	HR: 0.26 TS: 0.00	HR: -0.44 - 0.95 TS: -0.69 - 0.69	HR: NS TS: NS
Knee FLEX (-) / EXT (+) moment (Nm/kg)	Peak	Kernozek et al. 2008 [43]	Fe: 1.44 ± 0.64 (14) M: 1.39 ± 0.33 (16)	Fe: 1.05 ± 0.37 (14) M: 1.13 ± 0.37 (16)	Fe: 0.35 M: 0.26	Fe: 0.75 M: 0.74	Fe: -0.04 - 1.49 M: 0.01 - 1.44	Fatigue: 0.000 Sex: NS Fatigue*Sex: NS
		Liederbach et al. 2014 [48]	Fe: -2.9 ± 0.1 (20) M: -2.8 ± 0.2 (20)	Fe: -2.9 ± 0.1 (20) M: -2.3 ± 0.3 (20)	Fe: 0.0 M: 0.5	Fe: 0.00 M: -1.96	Fe: -0.62 - -0.62 M: -2.67 - -1.17	Fatigue: <0.05
	Peak stance	McLean and Samorezov 2009 [45]	A: -142.90 ± 18.10 (20)* UA: -147.50 ± 19.50 (20)*	A: -99.90 ± 23.80 (20)* UA: -115.80 ± 25.60 (20)*	A: 43.00 UA: 31.70	A: 2.03 UA: 1.39	A: 1.24 - 2.75 UA: 0.68 - 2.05	Fatigue: <0.01 A: <0.01 Fatigue*A: NS
		Thomas et al. 2011 [47]	HR: -1.67 ± 0.38 (16) TS: -1.66 ± 0.35 (16)	HR: -1.57 ± 0.31 (16) TS: -1.64 ± 0.25 (16)	HR: 0.10 TS: 0.02	HR: -0.29 TS: -0.07	HR: -0.98 - 0.42 TS: -0.76 - 0.63	HR: NS TS: NS
	@60 msec	Patrek et al. 2011 [46]	-0.83 ± 0.30 (20)	-0.87± 0.32 (20)	0.04	-0.13	-0.75 - 0.49	Fatigue: NS
Knee ADD (+) / ABD (-) moment (Nm/kg)	Peak	Kernozek et al. 2008 [43]	Fe: -1.66 ± 0.46 (14) M: -1.55 ± 0.53 (16)	Fe: -1.13 ± 0.64 (14) M: -1.30 ± 0.40 (16)	Fe: 0.53 M: 0.25	Fe: 0.95 M: 0.53	Fe: 0.14 - 1.70 M: -0.19 - 1.22	Fatigue: 0.014 Sex: NS Fatigue*Sex: NS
		Leiderbach (2014)	Fe: -0.13 ± 0.07 (20) M: -0.04 ± 0.03 (20)	Fe: -0.14 ± 0.06 (20) M: -0.04 ± 0.05 (20)	Fe: 0.01 M: 0.0	Fe: 0.15 M: 0.00	Fe: -0.47 - 0.77 M: -0.62 - 0.62	Fatigue: <0.05
	Peak stance	McLean and Samorezov 2009 [45]	A: 40.10 ± 7.50 (20)* UA: 34.10 ± 9.40 (20)*	A: 38.00 ± 5.10 (20)* UA: 61.50 ± 12.20 (20)*	A: 2.10 UA: 27.40	A: 0.33 UA: -2.52	A: -0.30 - 0.94 UA: -3.29 - -1.64	Fatigue: <0.01 A: <0.01 Fatigue*A: <0.01
		Thomas et al. 2011 [47]	HR: -0.82 ±0.29 (16) TS: -0.69 ± 0.48 (16)	HR: -0.77 ±0.23 (16) TS: -0.75 ± 0.20 (16)	HR: 0.05 TS: 0.06	HR: 0.19 TS: -0.16	HR: -0.51 - 0.88 TS: -0.85 - 0.53	HR: NS TS: NS
	@60 msec	Patrek et al. 2011 [46]	0.65 ± 2.38 (20)	0.48 ± 2.05 (20)	0.17	0.08	-0.54 - 0.70	Fatigue: <0.001
Knee IR (+) / ER (-) moment (Nm/kg)	Peak stance	McLean and Samorezov 2009 [45]	A: 12.50 ± 5.80 (20)* UA: 18.20 ± 7.50 (20)*	A: 13.50 ± 6.50 (20)* UA: 17.10 ± 5.90 (20)*	A: 1.00 UA: 1.10	A: -0.16 UA: 0.16	A: -0.78 - 0.46 UA: -0.46 - 0.78	Fatigue: NS A: <0.01 Fatigue*A: NS
		Thomas et al. 2011 [47]	HR: 0.11 ± 0.07 (16) TS: 0.09 ± 0.07 (16)	HR: 0.11 ± 0.06 (16) TS: 0.08 ± 0.05 (16)	HR: 0.00 TS: 0.01	HR: 0.00 TS: 0.16	HR: -0.69 - 0.69 TS: -0.53 - 0.85	HR: NS TS: NS
Hip FLEX (+) / EXT (-) moment (Nm/kg)	Peak	Kernozek et al. 2008 [43]	Fe: 2.70 ± 2.64 (14) M: 2.08 ± 0.78 (16)	Fe: 2.08 ± 0.78 (14) M: 1.50 ± 0.65 (16)	Fe: 0.62 M: 0.58	Fe: 0.32 M: 0.81	Fe: -0.44 - 1.05 M: 0.07 - 1.51	Fatigue: 0.019 Sex: NS Fatigue*Sex: NS
	@peak vGRF	Thomas et al. 2010 [50]	Fe: 0.74 ± 0.22 (25) M: 0.75 ± 0.79 (25)	Fe: 0.33 ± 0.74 (25) M: 0.77 ± 1.15 (25)	Fe: 0.41 M: 0.02	Fe: 0.75 M: -0.02	Fe: 0.17 - 1.31 M: -0.57 - 0.53	Fatigue: NS Sex: NS Fatigue*Sex: NS
	Peak stance	McLean and Samorezov 2009 [45]	A: 106.50 ± 46.50 (20)* UA: 108.40 ± 37.40 (20)*	A: 107.50 ± 32.00 (20)* UA: 105.00 ± 46.10 (20)*	A: 1.0 UA: 1.4	A: -0.03 UA: 0.08	A: -0.64 - 0.60 UA: -0.54 - 0.70	Fatigue: NS A: NS Fatigue*A: NS
		Thomas et al. 2011 [47]	HR: 0.88 ± 0.59 (16) TS: 1.01 ± 0.36 (16)	HR: 1.07 ± 0.29 (16) TS: 1.00 ± 0.31 (16)	HR: 0.19 TS: 0.01	HR: -0.41 TS: 0.03	HR: -1.10 - 0.30 TS: -0.66 - 0.72	HR: NS TS: NS
	@60 msec	Patrek et al. 2011 [46]	0.67 ± 0.37 (20)	0.75 ± 0.39 (20)	0.08	-0.21	-0.83 - 0.42	Fatigue: NS
Hip ADD (+) / ABD (-) moment (Nm/kg)	Peak	Liederbach et al. 2014 [48]	Fe: 3.1 ± 0.1 (20) M: 3.2 ± 0.2 (20)	Fe: 3.0 ± 0.2 (20) M: 3.0 ± 0.2 (20)	Fe: 0.1 M: 0.2	Fe: 0.63 M: 1.0	Fe: -0.01 - 1.25 M: 0.32 - 1.64	Fatigue: <0.05
	Peak stance	Thomas et al. 2011 [47]	HR: -0.42 ± 0.21 (16) TS: -0.31 ± 0.18 (16)	HR: -0.39 ± 0.26 (16) TS: -0.32 ± 0.13 (16)	HR: 0.03 TS: 0.01	HR: -0.13 TS: 0.06	HR: -0.82 - 0.57 TS: -0.63 - 0.76	HR: NS TS: NS
	@60 msec	Patrek et al. 2011 [46]	0.67 ± 2.43 (20)*	0.51 ± 1.99 (20)*	0.16	0.07	-0.55 - 0.69	Fatigue: <0.001
Hip IR (+) / ER (-) moment (Nm/kg)	Peak	Liederbach et al. 2014 [48]	Fe: 0.6 ± 0.1 (20) M: 0.6 ± 0.1 (20)	Fe: 0.7 ± 0.1 (20) M: 0.7 ± 0.1 (20)	Fe: 0.1 M: 0.1	Fe: -1.00 M: -1.00	Fe: -1.64 - -0.32 M: -1.64 - -0.32	Fatigue: <0.05
	Peak stance	McLean and Samorezov 2009 [45]	A: 8.70 ± 3.40 (20)* UA: 11.20 ± 3.10 (20)*	A: 15.90 ± 5.20 (20)* UA: 16.60 ± 8.00 (20)*	A: 7.20 UA: 5.40	A: -1.64 UA: -0.89	A: -2.32 - -0.89 UA: -1.52 - -0.22	Fatigue: <0.05 A: <0.05 Fatigue*A: <0.05
		Thomas et al. 2011 [47]	HR: 0.38 ± 0.10 (16) TS: 0.37 ± 0.12 (16)	HR: 0.39 ± 0.15 (16) TS: 0.38 ± 0.12 (16)	HR: 0.01 TS: 0.01	HR: -0.08 TS: -0.08	HR: -0.77 - 0.62 TS: -0.77 - 0.61	HR: NS TS: NS
SD = standard deviation; CI = confidence interval; NA = not applicable, not being able to calculate; Fe = female; M = male; NS = not significant; GRF = ground reaction force; * = not divided by bodyweight; FAST = functional agility short-term fatigue protocol; SLO = slow linear oxidative fatigue protocol; HR = hip rotators fatigue protocol; TS = triceps surae fatigue protocol; SJ = stop jump task…
