# Supplementary material for: Revised Approach to the Role of Fatigue in Anterior Cruciate Ligament Injury Prevention: A Systematic Review with Meta-Analyses
Source: Sports Med. 2019 Jan 18;49(4):565–86. doi: 10.1007/s40279-019-01052-6 (PMC6422960; doi:10.1007/s40279-019-01052-6)
Supplement: Supplementary file 10 — Supplementary material 10 (XLSX 9 kb) [file 40279_2019_1052_MOESM10_ESM.xlsx]

## Sheet: Sheet 1
Table S3. Results single-leg hop for distance
Outcome variable	Time point	Study	Baseline Mean ± SD or CI (n)	Fatigue Mean ± SD or CI (n)	Absolute difference (baseline-fatigue)	ES baseline-fatigue	95% CI ES	Protocol-value
Ankle DORSI (+) / PLANTAR (-) FLEX (°)	Initial contact	Orishimo and Kremenic 2006 [49]	1.1 ± 7.4 (13)	2.5 ± 7.2 (13)	27	0.36	-0.96 - 0.58	Fatigue: NS
	@peak vGRF	Augustsson et al. 2006 [34]	-1.9 ± 6.3 (8)	-4.5 ± 3.0 (8)	2.6	0.53	-0.50 - 1.49	Fatigue: NS
	Range of motion	Orishimo and Kremenic 2006 [49]	18.8 ± 9.0 (13)	22.7 ± 7.6 (13)	39	-0.47	-1.23 - 0.33	Fatigue: NS
Knee FLEX (°)	Initial contact	Orishimo and Kremenic 2006 [49]	-23.8 ± 5.5 (13)	-21.9 ± 6.7 (13)	1.9	0.31	-0.47 - 1.07	Fatigue: NS
		Thomas et al. 2010 [50]	Fe: -14.9 ± 6.1 (13) M: -11.9 ± 4.4 (12)	Fe: -9.5 ± 6.6 (25) M: -5.5 ± 5.6 (25)	Fe: 5.4 M: 6.4	Fe: -0.85 M: -1.27	Fe: -1.41 - -0.26 M: -1.86 - -0.64	Fatigue: <0.05 Sex: NS Fatigue*Sex: NS
	Peak	Orishimo and Kremenic 2006 [49]	-66.9 ± 18.7 (13)	-80.9 ± 19.0 (13)	140	-0.74	-1.51 - 0.07	Fatigue: 0.006
	@peak vGRF	Augustsson et al. 2006 [34]	-22.0 ± 5.4 (8)	-19.4 ± 6.4 (8)	2.6	0.44	-0.58 - 1.41	Fatigue: NS
		Thomas et al. 2010 [50]	Fe: -28.1 ± 11.1 (13) M: -22.9 ± 5.3 (12)	Fe: -23.0 ± 10.3 (25) M: -15.6 ± 5.5 (25)	Fe: 5.1 M: 7.3	Fe: -0.48 M: -1.35	Fe: -1.03 - 0.09 M: -1.94 - -0.72	Fatigue: <0.05 Sex: <0.05 Fatigue*Sex: NS
	Peak stance	Orishimo and Kremenic 2006 [49]	-52.7 ± 11.7 (13)	-66.1 ± 14.9 (13)	13.4	-1	-1.78 - -0.16	Fatigue: 0.045
	Range of motion	Orishimo and Kremenic 2006 [49]	-44.2 ± 13.4 (13)	-59.3 ± 19.9 (13)	15.1	-0.89	-1.67 - -0.06	Fatigue: <0.05
Knee ABD (-) / ADD (+) (°)	Initial contact	Thomas et al. 2010 [50]	Fe: -2.0 ± 2.6 (13) M: -1.2 ± 1.7 (12)	Fe: -1.4 ± 2.8 (25) M: -1.7 ± 3.7 (25)	Fe: 0.6 M: 0.5	Fe: -0.22 M: 0.17	Fe: -0.77 - 0.34 M: -0.38 - 0.73	Fatigue: NS Sex: NS Fatigue*Sex: NS
	@peak vGRF	Thomas et al. 2010 [50]	Fe: -3.1 ± 6.0 (13) M: -1.2 ± 2.6 (12)	Fe: -2.1 ± 4.9 (25) M: -1.7 ± 3.7 (25)	Fe: 1.0 M: 0.5	Fe: -0.18 M: 0.16	Fe: -0.74 - 0.38 M: -0.40 - 0.71	Fatigue: NS Sex: NS Fatigue*Sex: NS
Knee IR (+) / ER (-) (°)	Initial contact	Thomas et al. 2010 [50]	Fe: 1.2 ± 3.4 (13) M: -0.5 ± 2.2 (12)	Fe: -1.5 ± 3.6 (25) M: -3.2 ± 7.3 (25)	Fe: 2.7 M: 2.7	Fe: 0.77 M: 0.50	Fe: 0.19 - 1.33 M: -0.07 - 1.06	Fatigue: <0.05 Sex: NS Fatigue*Sex: NS
	@peak vGRF	Thomas et al. 2010 [50]	Fe: 1.0 ± 4.2 (13) M: -0.4 ± 2.3 (12)	Fe: -1.8 ± 3.7 (25) M: -2.8 ± 7.1 (25)	Fe: 0.8 M: 2.4	Fe: 0.71 M: 0.45	Fe: 0.13 - 1.27 M: -0.11 - 1.01	Fatigue: <0.05 Sex: NS Fatigue*Sex: NS
Hip FLEX (+) / EXT (-) (°)	Initial contact	Orishimo and Kremenic 2006 [49]	37.9 ± 15.5 (13)	35.4 ± 16.9 (13)	2.5	0.15	-0.62 - 0.92	Fatigue: 0.042
		Thomas et al. 2010 [50]	Fe: 31.5 ± 8.3 (13) M: 26.1 ± 4.0 (12)	Fe: 31.6 ± 9.8 (25) M: 24.1 ± 7.7 (25)	Fe: 0.1 M: 2.0	Fe: -0.01 M: 0.33	Fe: -0.57 - 0.54 M: -0.24 - 0.88	Fatigue: NS Sex: <0.05 Fatigue*Sex: NS
	@peak vGRF	Augustsson et al. 2006 [34]	61.7 ± 6.4 (8)	51.5 ± 11.6 (8)	10.2	1.09	-0.01 - 2.07	Fatigue: NS
		Thomas et al. 2010 [50]	Fe: 33.4 ± 9.8 (13) M: 27.6 ± 4.3 (12)	Fe: 33.0 ± 10.7 (25) M: 25.0 ± 8.3 (25)	Fe: 0.4 M: 2.6	Fe: 0.04 M: 0.39	Fe: -0.52 - 0.59 M: -0.17 - 0.95	Fatigue: NS Sex: <0.05 Fatigue*Sex: NS
	Range of motion	Orishimo and Kremenic 2006 [49]	9.3 ± 4.2 (13)	12.4 ± 5.9 (13)	3.1	-0.61	-1.37 - 0.20	Fatigue: NS
Hip ADD (+) / ABD (-) (°)	Initial contact	Thomas et al. 2010 [50]	Fe: -3.8 ± 4.1 (13) M: -8.5 ± 3.9 (12)	Fe: -5.2 ± 3.5 (25) M: -9.3 ± 5.0 (25)	Fe: 1.4 M: 0.8	Fe: 0.37 M: 0.18	Fe: -0.20 - 0.92 M: -0.38 - 0.73	Fatigue: NS Sex: <0.05 Fatigue*Sex: NS
	@peak vGRF	Thomas et al. 2010 [50]	Fe: -1.1 ± 5.3 (13) M: -6.4 ± 4.2 (12)	Fe: -3.3 ± 2.4 (25) M: -7.1 ± 5.4 (25)	Fe: 2.2 M: 0.5	Fe: 0.53 M: 0.14	Fe: -0.04 - 1.09 M: -0.41 - 0.70	Fatigue: NS Sex: <0.05 Fatigue*Sex: NS
Hip IR (+) / ER (-) (°)	Initial contact	Thomas et al. 2010 [50]	Fe: -1.5 ± 7.6 (13) M: 1.9 ± 7.1 (12)	Fe: 1.8 ± 6.2 (25) M: 5.1 ± 7.6 (25)	Fe: 3.3 M: 3.2	Fe: -0.48 M: -0.44	Fe: -1.03 - 0.09 M: -0.99 - 0.13	Fatigue: <0.05 Sex: NS Fatigue*Sex: NS
	@peak vGRF	Thomas et al. 2010 [50]	Fe: 0.6 ± 8.7 (13) M: 3.4 ± 6.6 (12)	Fe: 2.9 ± 7.4 (25) M: 4.4 ± 8.6 (25)	Fe: 2.3 M: 1.0	Fe: -0.28 M: -0.13	Fe: -0.84 - 0.28 M: -0.68 - 0.43	Fatigue: NS Sex: NS Fatigue*Sex: NS
vGRF (BW)	Peak	Orishimo and Kremenic 2006 [49]	3.30 ± 0.80 (13)	3.20 ± 0.80 (13)	0.1	0.13	-0.65 - 0.89	Fatigue: NS
Ankle DORSI (+) / PLANTAR (-) FLEX moment (Nm/kg)	Peak	Orishimo and Kremenic 2006 [49]	-1.20 ± 0.70 (13)	-1.70 ± 0.80 (13)	0.5	-0.67	-1.43 - 0.14	Fatigue: <0.05
	@peak vGRF	Augustsson et al. 2006 [34]	-1.02 ± 2.11 (8)	0.42 ± 0.27 (8)	0.6	0.96	-0.12 - 1.93	Fatigue: NS
Knee FLEX (-) / EXT (+) moment (Nm/kg)	Peak	Orishimo and Kremenic 2006 [49]	3.10 ± 1.00 (13)	2.60 ± 0.80 (13)	0.5	0.55	-0.25 - 1.32	Fatigue: NS
	@peak vGRF	Augustsson et al. 2006 [34]	-3.00 ± 4.82 (8)	-1.61 ± 0.82 (8)	1.39	-0.4	-1.37 - 0.61	Fatigue: NS
		Thomas et al. 2010 [50]	Fe: -0.74 ± 0.68 (13) M: -0.86 ± 0.60 (12)	Fe: -0.43 ± 0.46 (25) M: -0.16 ± 0.24 (25)	Fe: 0.31 M: 0.70	Fe: -0.53 M: -1.53	Fe: -1.09 - 0.04 M: -2.14 - -0.88	Fatigue: <0.05 Sex: NS
Knee ADD (+) / ABD (-) moment (Nm/kg)	@peak vGRF	Thomas et al. 2010 [50]	Fe: 0.09 ± 0.31 (13) M: 0.22 ± 0.20 (12)	Fe: 0.14 ± 0.19 (25) M: 0.25 ± 0.41 (25)	Fe: 0.05 M: 0.03	Fe: -0.19 M: -0.09	Fe: -0.75 - 0.36 M: -0.65 - 0.46	Fatigue: NS Sex: NS Fatigue*Sex: NS
Knee IR (+) / ER (-) moment (Nm/kg)	@peak vGRF	Thomas et al. 2010 [50]	Fe: -0.16 ± 0.14 (13) M: -0.11 ± 0.09 (12)	Fe: -0.11 ± 0.12 (25) M: -0.04 ± 0.09 (25)	Fe: 0.05 M: 0.07	Fe: -0.38 M: -0.78	Fe: -0.94 - 0.18 M: -1.34 - -0.19	Fatigue: <0.05 Sex: NS Fatigue*Sex: NS
Hip FLEX (+) / EXT (-) moment (Nm/kg)	Peak	Orishimo and Kremenic 2006 [49]	-3.90 ± 1.00 (13)	-4.20 ± 1.40 (13)	0.4	0.25	-0.53 - 1.01	Fatigue: NS
	@peak vGRF	Augustsson et al. 2006 [34]	-14.44 ± 4.13 (8)	-6.27 ± 2.71 (8)	8.17	2.34	0.97 - 3.45	Fatigue: <0.05
		Thomas et al. 2010 [50]	Fe: 0.74 ± 0.22 (13) M: 0.75 ± 0.79 (12)	Fe: 0.33 ± 0.74 (25) M: 0.77 ± 1.15 (25)	Fe: 0.41 M: 0.02	Fe: 0.75 M: -0.02	Fe: 0.17 - 1.31 M: -0.57 - 0.53	Fatigue: NS Sex: NS Fatigue*Sex: NS
Hip ADD (+) / ABD (-) moment (Nm/kg)	@peak vGRF	Thomas et al. 2010 [50]	Fe: 0.91 ± 0.25 (13) M: 0.63 ± 0.32 (12)	Fe: 0.75 ± 0.27 (25) M: 0.65 ± 0.84 (25)	Fe: 0.19 M: 0.02	Fe: 0.61 M: -0.03	Fe: 0.04 - 1.17 M: -0.59 - 0.52	Fatigue: NS Sex: NS Fatigue*Sex: NS
	Peak stance	Thomas et al. 2010 [50]	HR: -0.42 ± 0.21 (13) TS: -0.31 ± 0.18 (12)	HR: -0.39 ± 0.26 (16) TS: -0.32 ± 0.13 (16)	HR: 0.03 TS: 0.01	HR: -0.13 TS: 0.06	HR: -0.82 - 0.57 TS: -0.63 - 0.76	HR: NS TS: NS
Hip IR (+) / ER (-) moment (Nm/kg)	@peak vGRF	Thomas et al. 2010 [50]	Fe: 0.32 ± 0.15 (13) M: 0.28 ± 0.19 (12)	Fe: 0.34 ± 0.17 (25) M: 0.30 ± 0.35 (25)	Fe: 0.02 M: 0.02	Fe: -0.12 M: -0.07	Fe: -0.68 - 0.43 M: -0.62 - 0.48	Fatigue: NS Sex: NS Fatigue*Sex: NS
SD = standard deviation; CI = confidence interval; NA = not applicable, not being able to calculate; Fe = female; M = male; NS = not significant; GRF = ground reaction force; * = not divided by bodyweight; FAST = functional agility short-term fatigue protocol; SLO = slow linear oxidative fatigue protocol; HR = hip rotators fatigue protocol; TS = triceps surae fatigue protocol; SJ = stop jump task…
