# Supplementary material for: Revised Approach to the Role of Fatigue in Anterior Cruciate Ligament Injury Prevention: A Systematic Review with Meta-Analyses
Source: Sports Med. 2019 Jan 18;49(4):565–86. doi: 10.1007/s40279-019-01052-6 (PMC6422960; doi:10.1007/s40279-019-01052-6)
Supplement: Supplementary file 11 — Supplementary material 11 (XLSX 11 kb) [file 40279_2019_1052_MOESM11_ESM.xlsx]

## Sheet: Sheet 1
Table S4. Results sidestep cutting
Outcome variable	Time Point	Study	Baseline Mean ± SD or CI (n)	Fatigue Mean ± SD or CI (n)	Absolute difference (baseline-fatigue)	ES baseline-fatigue	95% CI ES	Protocol-value
Ankle DORSIFLEX (°)	Initial contact	Sanna and O'Connor 2008 [51]	90.8 ± 9.4 (12)	91.4 ± 8.0 (12)	0.6	-0.07	-0.86 - 0.74	NA
	Range of motion	Sanna and O'Connor 2008 [51]	25.7 ± 10.8 (12)	24.2 ± 9.4 (12)	1.5	0.15	-0.66 - 0.94	NA
Ankle INV (°)	Initial contact	Sanna and O'Connor 2008 [51]	9.4 ± 5.3 (12)	8.7 ± 6.2 (12)	0.7	0.12	-0.68 - 0.92	NA
	Range of motion	Sanna and O'Connor 2008 [51]	15.5 ± 6.2 (12)	15.7 ± 8.2 (12)	0.2	-0.03	-0.83 - 0.77	NA
Ankle IR (+) / ER (-) (°)	Initial contact	Sanna and O'Connor 2008 [51]	-8.7 ± 6.8 (12)	-9.6 ± 6.5 (12)	0.8	0.14	-0.67 - 0.93	NA
	Range of motion	Sanna and O'Connor 2008 [51]	9.5 ± 5.2 (12)	10.3 ± 4.0 (12)	0.7	-0.17	-0.97 - 0.64	NA
Knee FLEX (°)	Initial contact	Sanna and O'Connor 2008 [51]	-28.1 ± 4.2 (12)	-25.9 ± 5.9 (12)	2.2	-0.43	-1.22 - 0.39	NA
		Lucci et al. 2011 [52]	UA: SLO: -25.8 ± 5.7 (15) UA: FAST: -25.5 ± 8.0 (15)	UA: SLO: -22.6 ± 9.7 (15) UA: FAST: -22.3 ± 7.1 (15)	UA: SLO: 3.2 UA: FAST: 3.2	UA: SLO: -0.40 UA: FAST: 0.42	SLO: -1.11 - 0.33 FAST: -1.13 - 0.31	Fatigue: 0.022 Protocol: NS
		Cortes et al. 2013 [53]	UA: -17.0 ± 5.0 (18)	UA: -14.0 ± 4.0 (18)	UA: 3.0	UA: -0.66	-1.32 - 0.02	Fatigue: 0.004
	Peak vGRF	Lucci et al. 2011 [52]	UA: SLO: -41.9 ± 8.2 (15) UA: FAST: -41.6 ± 7.7 (15)	UA: SLO: -40.1 ± 7.3 (15) UA: FAST: -37.4 ± 6.8 (15)	UA: SLO: 1.8 UA: FAST: 4.2	UA: SLO: -0.23 UA: FAST: -0.58	SLO: -0.94 -0.49 FAST: -1.28 - 0.17	Fatigue: 0.017 Protocol: NS
	Peak stance	Cortes et al. 2013 [53]	UA: -52.9 ± 5.6 (18)	UA: -50.5 ± 7.1 (18)	UA: 2.4	UA: -0.38	-1.03 - 0.29	Fatigue: 0.001
	Peak knee flex	Lucci et al. 2011 [52]	UA: SLO: -54.5 ± 5.1 (15) UA: FAST: -53.1 ± 8.6 (15)	UA: SLO: -53.1 ± 7.0 (15) UA: FAST: -48.3 ± 7.4 (15)	UA: SLO: 1.4 UA: FAST: 4.8	UA: SLO: -0.23 UA: FAST: -0.60	SLO: -0.94 - 0.50 FAST: -1.31 - 0.15	Fatigue: 0.017 Protocol: NS
		Collins et al. 2016 [35]	UA: -53.1 ± 7.4 (13)	UA: -51.9 ± 9.4 (13)	UA: 1.2	UA: -0.14	-0.91 - 0.63	Fatigue: 0.001
	Range of motion	Sanna and O'Connor 2008 [51]	-25.1 ± 7.3 (12)	-25.4 ± 10.3 (12)	0.3	-0.03	-0.77 - 0.83	NA
Knee ABD (°)	Initial contact	Lucci et al. 2011 [52]	UA: SLO: -1.1 ± 3.0 (15) UA: FAST: -2.0 ± 2.5 (15)	UA: SLO: -1.9 ± 2.8 (15) UA: FAST: -2.4 ± 3.7 (15)	UA: SLO: 0.8 UA: FAST: 0.4	UA: SLO: 0.28 UA: FAST: 0.13	SLO: -0.45 - 0.99 FAST: -0.59 - 0.84	Fatigue: NS Protocol: NS
		Cortes et al. 2013 [53]	UA: 0.8 ± 1.9 (18)	UA: 0.3 ± 2.1 (18)	UA: 0.5	UA: 0.25	-0.41 - 0.90	Fatigue: 0.03
	Peak vGRF	Lucci et al. 2011 [52]	UA: SLO: -2.0 ± 5.3 (15) UA: FAST: -3.7 ± 4.0 (15)	UA: SLO: -3.0 ± 5.3 (15) UA: FAST: -3.4 ± 6.2 (15)	UA: SLO: 1.0 UA: FAST: 0.3	UA: SLO: 0.19 UA: FAST: -0.06	SLO: -0.53 - 0.90 FAST: -0.77 - 0.66	Fatigue: NS Protocol: NS
	Peak knee flex	Lucci et al. 2011 [52]	UA: SLO: -3.5 ± 6.2 (15) UA: FAST: -6.1 ± 5.3 (15)	UA: SLO: -4.6 ± 6.3 (15) UA: FAST: -5.6 ± 7.6 (15)	UA: SLO: 1.1 UA: FAST: 0.5	UA: SLO: 0.18 UA: FAST: -0.08	SLO: -0.55 - 0.89 FAST: -0.79 - 0.64	Fatigue: NS Protocol: NS
	Peak stance	Lucci et al. 2011 [52]	UA: SLO: -5.4 ± 5.2 (15) UA: FAST: -7.1 ± 7.2 (15)	UA: SLO: -6.2 ± 5.0 (15) UA: FAST: -7.2 ± 6.4 (15)	UA: SLO: 0.8 UA: FAST: 0.1	UA: SLO: 0.16 UA: FAST: 0.01	SLO: -0.56 - 0.87 FAST: -0.70 -0.73	Fatigue: NS Protocol: NS
	Peak knee abd	Collins et al. 2016 [35]	UA: 2.8 ± 4.4 (13)	UA: 4.6 ± 4.9 (13)	UA: 1.8	UA: -0.39	-1.15 - 0.40	Fatigue: 0.02
Knee IR (+) /ER (-) (°)	Initial contact	Lucci et al. 2011 [52]	UA: SLO: 7.6 ± 6.3 (15) UA: FAST: 14.2 ± 6.2 (15)	UA: SLO: 8.4 ± 4.5 (15) UA: FAST: 10.9 ± 5.6 (15)	UA: SLO: 0.8 UA: FAST: 3.3	UA: SLO: -0.15 UA: FAST: 0.56	SLO: -0.86 - 0.57 FAST: -0.19 - 1.27	Fatigue: NS Protocol: <0.001
	Peak vGRF	Lucci et al. 2011 [52]	UA: SLO: 14.1 ± 6.0 (15) UA: FAST: 14.2 ± 6.2 (15)	UA: SLO: 14.7 ± 4.7 (15) UA: FAST: 17.5 ± 5.6 (15)	UA: SLO: 0.6 UA: FAST: 3.3	UA: SLO: -0.11 UA: FAST: -0.56	SLO: -0.82 - 0.61 FAST: -1.27 - 0.19	Fatigue: NS Protocol: NS
	Peak knee flex	Lucci et al. 2011 [52]	UA: SLO: 16.6 ± 6.3 (15) UA: FAST: 17.2 ± 6.6 (15)	UA: SLO: 17.4 ± 5.7 (15) UA: FAST: 19.8 ± 6.3 (15)	UA: SLO: 0.8 UA: FAST: 2.6	UA: SLO: -0.13 UA: FAST: -0.40	SLO: -0.85 - 0.59 FAST: -1.11 - 0.33	Fatigue: NS Protocol: NS
	Peak knee IR	Collins et al. 2016 [35]	UA:11.2 ± 4.9 (13)	UA:12.1 ± 6.7 (13)	UA: 0.9	UA: -0.15	-0.92 - 0.62	Fatigue: NS
Hip FLEX (°)	Initial contact	Sanna and O'Connor 2008 [51]	50.6 ± 9.8 (12)	50.2 ± 9.8 (12)	0.4	0.04	-0.76 - 0.84	NA
		Lucci et al. 2011 [52]	UA: SLO: 36.2 ± 8.7 (15) UA: FAST: 36.5 ± 8.0 (15)	UA: SLO: 32.6 ± 9.3 (15) UA: FAST: 28.1 ± 9.3 (15)	UA: SLO: 3.6 UA: FAST: 8.4	UA: SLO: 0.40 UA: FAST: 0.97	SLO: -0.33 - 1.11 FAST: 0.19 - 1.70	Fatigue: 0.003 Protocol: NS
		Cortes et al. 2013 [53]	UA: 45.4 ± 10.9 (18)	UA: 40.9 ± 11.3 (18)	UA: 4.5	UA: 0.41	-0.26 - 1.06	Fatigue: 0.004
	Peak stance	Lucci et al. 2011 [52]	UA: SLO: 38.2 ± 9.2 (15) UA: FAST: 38.3 ± 8.8 (15)	UA: SLO: 33.9 ± 9.5 (15) UA: FAST: 29.3 ± 9.7 (15)	UA: SLO: 4.3 UA: FAST: 9.0	UA: SLO: 0.46 UA: FAST: 0.97	SLO: -0.28 - 1.17 FAST: 0.19 - 1.70	Fatigue: 0.01 Protocol: NS
		Cortes et al. 2013 [53]	UA: 49.8 ± 9.9 (18)	UA: 46.3 ± 12.9 (18)	UA: 3.5	UA: 0.30	-0.36 - 0.95	Fatigue: 0.001
	Peak vGRF	Lucci et al. 2011 [52]	UA: SLO: 31.8 ± 10.6 (15) UA: FAST: 32.1 ± 9.0 (15)	UA: SLO: 28.0 ± 10.8 (15) UA: FAST: 23.2 ± 10.9 (15)	UA: SLO: 3.8 UA: FAST: 8.9	UA: SLO: 0.36 UA: FAST: 0.89	SLO: -0.38 - 1.07 FAST: 0.12 - 1.61	Fatigue: NS Protocol: NS
	Range of motion	Sanna and O'Connor 2008 [51]	59.2 ± 4.7 (12)	59.1 ± 3.2 (12)	0.1	0.02	-0.78 - 0.82	NA
Hip IR (+)/ER (-) (°)	Initial contact	Lucci et al. 2011 [52]	UA: SLO: 13.2 ± 9.4 (15) UA: FAST: 9.7 ± 6.6 (15)	UA: SLO: 10.1 ± 8.3 (15) UA: FAST: 5.7 ± 9.4 (15)	UA: SLO:3.1 UA: FAST: 4.0	UA: SLO: 0.35 UA: FAST: 0.49	SLO: -0.38 - 1.06 FAST: -0.25 - 1.21	Fatigue: 0.031 Protocol: NS
	Peak vGRF	Lucci et al. 2011 [52]	UA: SLO: 7.8 ± 9.4 (15) UA: FAST: 4.4 ± 7.5 (15)	UA: SLO: 3.8 ± 10.9 (15) UA: FAST: 0.3 ± 8.9 (15)	UA: SLO: 4.0 UA: FAST: 4.1	UA: SLO: 0.39 UA: FAST: 0.51	SLO: -0.34 - 1.10 FAST: -0.24 - 1.21	Fatigue: 0.018 Protocol: NS
	Peak stance	Lucci et al. 2011 [52]	UA: SLO: 3.1 ± 9.9 (15) UA: FAST: -0.5 ± 7.6 (15)	UA: SLO: -0.8 ± 11.4 (15) UA: FAST: -4.5 ± 8.2 (15)	UA: SLO: 3.9 UA: FAST: 4.0	UA: SLO: 0.37 UA: FAST: 0.51	SLO: -0.37 - 1.08 FAST: -0.23 - 1.22	Fatigue: NS Protocol: NS
Hip ABD (-)/ADD (+) (°)	Initial contact	Cortes et al. 2013 [53]	UA: -13.8 ± 6.6 (18)	UA: -7.8 ± 6.5 (18)	UA: 6.0	UA: -0.92	-1.58 - -0.21	Fatigue: <0.001
vGRF (BW)	Peak	Lucci et al. 2011 [52]	UA: SLO: 2.60 ± 0.30 (15) UA: FAST: 2.70 ± 0.50 (15)	UA: SLO: 2.70 ± 0.40 (15) UA: FAST: 2.80 ± 0.40 (15)	UA: SLO: 0.10 UA: FAST: 0.10	UA: SLO: -0.28 UA: FAST: -0.22	SLO: -0.99 - 0.44 FAST: -0.93 - 0.50	Fatigue: NS Protocol: NS
Ankle DORSI (+) / PLANTAR (-) FLEX moment (Nm/kg)	Peak	Sanna and O'Connor 2008 [51]	-2.84 ± 0.34 (12)	-2.68 ± 0.51 (12)	0.20	-0.37	-1.16 - 0.45	NA
Knee FLEX (-)/EXT (+) moment (Nm/kg)	Initial contact	Lucci et al. 2011 [52]	UA: SLO: -0.02 ± 0.17 (15) UA: FAST: 0.00 ± 0.17 (15)	UA: SLO: 0.01 ± 0.19 (15) UA: FAST: 0.08 ± 0.24 (15)	UA: SLO: 0.03 UA: FAST: 0.08	UA: SLO: -0.17 UA: FAST: -0.38	SLO: -0.88 0.55 FAST: 1.10 - 0.35	Fatigue: NS Protocol: NS
	Peak stance	Sanna and O'Connor 2008 [51]	2.81 ± 0.62 (12)	2.66 ± 0.64 (12)	0.15	0.24	-0.57 - 1.03	NA
		Lucci et al. 2011 [52]	UA: SLO: 2.11 ± 0.3 (15) UA: FAST: 1.92 ± 0.28 (15)	UA: SLO: 1.95 ± 0.27 (15) UA: FAST: 1.88 ± 0.29 (15)	UA: SLO: 0.17 UA: FAST: 0.04	UA: SLO: 0.56 UA: FAST: 0.14	SLO: -0.18 - 1.27 FAST: -0.58 - 0.85	Fatigue: 0.015 Protocol: NS
	Peak knee ext	Collins et al. 2016 [35]	UA: 1.9 ± 1.1 (13)	UA: 1.6 ± 1.1 (13)	UA: 0.3	UA: 0,.27	-0.51 - 1.04	Fatigue: NS
Knee ABD (-)/ADD (+) moment (Nm/kg)	Initial contact	Lucci et al. 2011 [52]	UA: SLO: 0.06 ± 0.06 (15) UA: FAST: 0.07 ± 0.09 (15)	UA: SLO: 0.05 ± 0.06 (15) UA: FAST: 0.07 ± 0.08 (15)	UA: SLO: 0.01 UA: FAST: 0.00	UA: SLO: 0.17 UA: FAST: 0.00	SLO: -0.55 - 0.88 FAST: -0.72 - 0.72	NS
		Cortes et al. 2013 [53]	UA: 0.11 ± 0.08 (18)	UA: 0.05 ± 0.09 (18)	UA: 0.06	UA: 0.70	0.02 - 1.36	Fatigue: 0.003
	Peak stance	Sanna and O'Connor 2008 [51]	1.26 ± 0.49 (12)	1.26 ± 0.66 (12)	0.00	0.00	-0.80 - 0.80	NA
		Lucci et al. 2011 [52]	UA: SLO: 0.42 ± 0.40 (15) UA: FAST: 0.43 ± 0.36 (15)	UA: SLO: 0.29 ± 0.16 (15) UA: FAST: 0.37 ± 0.27 (15)	UA: SLO: 0.13 UA: FAST: 0.06	UA: SLO: 0.43 UA: FAST: 0.19	SLO: -0.31- 1.14 FAST: -0.53 - 0.90	Fatigue: NS Protocol: NS
		Cortes et al. 2013 [53]	UA: 0.49 ± 0.23 (18)	UA: 0.37 ± 0.24 (18)	UA: 0.12	UA: 0.51	-0.16 - 1.16	Fatigue: 0.03
	Peak knee add	Collins et al. 2016 [35]	UA: 0.3 ± 0.2 (13)	UA: 0.4 ± 0.2 (13)	UA: 0.1	UA: -0.5	-1.26 - 0.30	Fatigue: NS
Knee IR (-)/ ER (+) moment (Nm/kg)	Peak knee ER	Collins et al. 2016 [35]	UA: 0.1 ± 0.1 (13)	UA: 0.1 ± 0.1 (13)	UA: 0	UA: 0	-0.77 - 0.77	Fatigue: NS
Hip FLEX moment (Nm/kg)	Peak stance	Sanna and O'Connor 2008 [51]	-4.96 ± 1.08 (12)	-4.89 ± 0.61 (12)	0.07	-0.08	-0.88 - 0.72	NA
Hip ADD moment (Nm/kg)	Initial contact	Lucci et al. 2011 [52]	UA: SLO: 0.08 ± 0.13 (15) UA: FAST: 0.12 ± 0.17 (15)	UA: SLO: 0.06 ± 0.15 (15) UA: FAST: 0.12 ± 0.16 (15)	UA: SLO: 0.02 UA: FAST: 0.00	UA: SLO: 0.14 UA: FAST: 0.00	SLO: -0.58 - 0. 86 FAST: -0.72 - 0.72	Fatigue: NS Protocol: NS
		Cortes et al. 2013 [53]	UA: 0.14 ± 0.13 (18)	UA: 0.06 ± 0.05 (18)	UA: 0.08	UA: 0.62	-0.07 - 1.27	Fatigue: 0.007
	Peak stance	Cortes et al. 2013 [53]	UA: 0.72 ± 0.31 (18)	UA: 0.39 ± 0.29 (18)	UA: 0.33	UA 1.10	0.38 - 1.77	Fatigue: <0.001
SD = standard deviation; CI = confidence interval; NA = not applicable, not being able to calculate; Fe = female; M = male; NS = not significant; GRF = ground reaction force; * = not divided by bodyweight; FAST = functional agility short-term fatigue protocol; SLO = slow linear oxidative fatigue protocol; HR = hip rotators fatigue protocol; TS = triceps surae fatigue protocol; SJ = stop jump task…
