# Supplementary material for: Revised Approach to the Role of Fatigue in Anterior Cruciate Ligament Injury Prevention: A Systematic Review with Meta-Analyses
Source: Sports Med. 2019 Jan 18;49(4):565–86. doi: 10.1007/s40279-019-01052-6 (PMC6422960; doi:10.1007/s40279-019-01052-6)
Supplement: Supplementary file 12 — Supplementary material 12 (XLSX 9 kb) [file 40279_2019_1052_MOESM12_ESM.xlsx]

## Sheet: Sheet1
Table S5: Results of the modified scoring list of methodological quality
	Level of evidencea	Randomizationb	Control groupc	Similarity baselined	Blindede	Confoundersf	Clear aimg	Outcomes describedh	Subjects describedi	Interventions describedj	Main findings describedk	Measures of random variabilityl	Reporting of probability valuesm	Included subjects representative of entire populationn	Appropriate statisticso	Accuracy of outcome measuresp	Power calculationsq	Total score (max = 21)
Madigan et al. 2003 [42]	4	0	0	0	0	0	1	1	1	1	1	1	0	0	1	1	0	12
Augustsson et al. 2006 [34]	4	0	0	0	0	1	1	1	1	1	1	1	0	0	1	1	0	13
Coventry et al. 2006 [36]	4	0	0	0	0	0	1	1	1	1	1	1	1	0	1	1	0	13
Orishimo and Kremenic 2006 [49]	4	0	0	0	0	0	1	1	1	1	1	1	1	0	1	1	0	13
Benjaminse et al. 2008 [37]	4	0	0	1	0	0	1	1	1	1	1	1	1	0	1	1	0	14
Kernozek et al. 2008 [43]	4	0	0	1	0	0	1	1	1	1	1	1	1	0	1	1	1	15
Sanna and O'Connor 2008 [51]	4	0	0	0	0	0	1	1	1	1	1	1	1	0	1	1	1	14
Kellis and Kouvelioti 2009 [44]	4	0	0	0	0	0	1	1	1	1	1	1	0	0	1	1	0	12
McLean and Samorezov 2009 [45]	4	0	0	0	0	0	1	1	1	1	1	1	0	0	1	1	1	13
Brazen et al. 2010 [41]	4	0	0	1	0	0	1	1	1	1	1	1	1	0	1	1	0	14
Thomas et al. 2010 [50]	4	0	0	0	0	1	1	1	1	1	1	1	1	0	1	1	1	15
Lucci et al. 2011 [52]	4	0	0	0	0	0	1	1	1	1	1	1	1	0	1	1	1	14
Patrek et al. 2011 [46]	4	0	0	0	0	0	1	1	1	1	1	1	1	0	1	1	1	14
Thomas et al. 2011 [47]	4	0	0	0	0	0	1	1	1	1	1	1	1	0	1	1	1	14
Cortes et al. 2013 [53]	4	0	0	0	0	0	1	1	1	1	1	1	1	0	1	1	1	14
Liederbach et al. 2014 [48]	4	0	0	1	0	0	1	1	1	1	1	1	1	0	1	1	0	14
Collins et al. 2016 [35]	4	0	0	0	0	0	1	1	1	1	1	1	1	0	1	1	0	13
Tamura et al. 2016 [38]	5	1	1	1	0	0	1	1	1	1	1	1	1	0	1	1	0	17
Lessi et al. 2017 [39]	4	0	0	1	0	0	1	1	1	1	1	1	1	0	1	1	1	15
Tamura et al. 2017 [40]	5	1	1	1	0	0	1	1	1	1	1	1	0	0	1	1	0	16
a. Oxford Center for Evidence Based Medicine levels of evidence (level 1 = 5 points; level 2 = 4 points; level 3 = 3 points; level 4 = 2 points; level 5 = 1 point).
b. Acceptable method of randomization or counterbalanced within-subjects design (1 point).
c. The use of a control group (1 point).
d. Groups at baseline were similar (1 point).
e. Assessor, subjects and intervention is blinded (1 point).
f. Most important confounders and prognostic factors identified and adequately taken into account in design study (1 point).
g. The aim of the study is clearcly described (1 point).
h. The main outcomes to be measured are clearly described in the introduction or methods section (1 point).
i. The characteristics of the patients included in the study are clearly described (1 point).
j. The interventions of interest are clearly described (1 point).
k. The main findings of the study are clearly described (1 point).
l. The study provide estimates of the random variability in the data for the main outcomes (1 point).
m. Actual probability values have been reported(e.g. 0.035 rather than <0.05) for the main outcomes except where the probability value is less than 0.001 (1 point).
n. The subjects who were included were representative of the entire population from which they were recruited (1 point).
o. The statistical test used to assess the main outcomes were appropriate (1 point).
p. The main outcome measures were used accurate (1 point)
q. The study did have sufficient power to detect a clinically important effect where the probability value for a difference being due to chance is < 5% (1 point).
